# Supplementary material for: Ecological Networks in Urban Forest Fragments Reveal Species Associations between Native and Invasive Plant Communities
Source: Plants (Basel). 2022 Feb 17;11(4):541. doi: 10.3390/plants11040541 (PMC8879267; doi:10.3390/plants11040541)
Supplement: Supplementary file 1 [file plants-11-00541-s001.zip]

Archive with 1 entries (1 files):
- plants-1549523-supplementary.xlsx
