# Supplementary material for: Ecological Networks in Urban Forest Fragments Reveal Species Associations between Native and Invasive Plant Communities
Source: Plants (Basel). 2022 Feb 17;11(4):541. doi: 10.3390/plants11040541 (PMC8879267; doi:10.3390/plants11040541)
Supplement: Supplementary file 1 [file plants-11-00541-s001.zip › plants-1549523-supplementary.xlsx]

## Sheet: Sheet 1
species_code
PLANT_NAME	PLANT_CODE	CATEGORY
Abutilon	CDW	NATIVE
Acacia catechu	AC	NATIVE
Acacia lecucophloea	AL	NATIVE
Acacia nilotica	AN	NATIVE
Acacia senegal	AS	NATIVE
Adhatoda vasica	AV	NATIVE
Aegle marmelos	AM	NATIVE
Ailanthus excelsa	AE	NATIVE
Albizia amara	ALBA	NATIVE
Anogeissus pendula	ANO	NATIVE
Azadirachta indica	AI	INTRODUCED
Balanitis roxiburgii	BR	NATIVE
Bauhinia purpurea	BP	NATIVE
Bombax malabarica	BM	NATIVE
Bougainvillea spectabilis	BS	NATIVE
Callistemon viminalis	CV	NATIVE
Capparis decidua	CD	NATIVE
Capparis sieparia	CS	NATIVE
Carissa spinarum	CAR	NATIVE
Cassia fistula	CF	NATIVE
Cassia torra	CT	INTRODUCED
Ceiba speciosa	CES	NATIVE
Dalbergia sissoo	DS	NATIVE
Diospyros cordifolia	Dic	NATIVE
Drypetes roxburghii	DR	NATIVE
Ehretia laevis	EL	NATIVE
Eucalyptus	EU	NATIVE
Fernando adenophylum	FA	NATIVE
Ficus benghalensis	FB	NATIVE
Ficus elastica	FE	NATIVE
Ficus racemosa	FR	NATIVE
Ficus religiosa	Fir	NATIVE
Ficus virens	FV	NATIVE
Flacourtia indica	FI	NATIVE
Grewia tenax	GT	NATIVE
Holoptelia integrifolia	HI	NATIVE
Lantana camara	LC	INVASIVE
Leucaena leucocephala	LL	INVASIVE
Maytenus senegalensis	MS	NATIVE
Melia azedarach	MA	NATIVE
Millettia peguensis	MP	NATIVE
Morus alba	MOA	INTRODUCED
Murraya koenigii	MK	NATIVE
Opuntia dillenii	OP	INVASIVE
Pithecellobium dulce	PD	NATIVE
Polyalthia longifolia	SA	NATIVE
Pongamia pinnata	PP	NATIVE
Prosopis juliflora	PJ	INVASIVE
Prosopis cineria	PC	NATIVE
Salvadora persica	SP	NATIVE
Senna siamea	SS	NATIVE
Syzygium cumini	SC	NATIVE
Tectona grandis	TG	NATIVE
Terminalia arjuna	TA	NATIVE
Thevetia peruviana	YO	NATIVE
Ziziphus mauritiana	ZM	NATIVE
Ziziphus nummularia	ZN	NATIVE
